# Supplementary material for: Genome-wide characterization of laccase gene family in Schizophyllum commune 20R-7-F01, isolated from deep sediment 2 km below the seafloor
Source: Front Microbiol. 2022 Aug 8;13:923451. doi: 10.3389/fmicb.2022.923451 (PMC9393519; doi:10.3389/fmicb.2022.923451)
Supplement: Supplementary file 1 [file Data_Sheet_1.xlsx]

## Sheet: Table S1
Table S1 Factor binding sites predicted by Yeastract.
Element Name	Classification	predict function	ScLAC1	ScLAC2	ScLAC3	ScLAC4	ScLAC5	ScLAC6
Msn2p	stress	Transcriptional activator related to Msn4p; activated in stress conditions, which results in translocation from the cytoplasm to the nucleus; binds DNA at stress response elements of responsive genes, inducing gene expression	1	1	1	1	1	1
Pho2p	Substrate utilization	Homeobox transcription factor; regulatory targets include genes involved in phosphate metabolism; binds cooperatively with Pho4p to the PHO5 promoter; phosphorylation of Pho2p facilitates interaction with Pho4p	1	0	1	1	1	1
Sum1p	cell division	Transcriptional repressor required for mitotic repression of middle sporulation-specific genes; also acts as general replication initiation factor; involved in telomere maintenance, chromatin silencing; regulated by pachytene checkpoint	0	0	0	1	0	1
Gis1p	stress	JmjC domain-containing histone demethylase and transcription factor; involved in expression of genes during nutrient limitation; negatively regulates DPP1 and PHR1; activity is modulated by limited proteasome-mediated proteolysis; has a JmjC and a JmjN domain in the N-terminal region that interact, promoting Gis1p stability and proper transcriptional activity; contains transactivating domains TAD…	1	1	1	1	1	1
Usv1p	Substrate utilization	Putative transcription factor containing a C2H2 zinc finger; mutation affects transcriptional regulation of genes involved in growth on non-fermentable carbon sources, response to salt stress and cell wall biosynthesis	1	1	1	1	1	1
Sip4p	Substrate utilization	C6 zinc cluster transcriptional activator that binds to the carbon source-responsive element (CSRE) of gluconeogenic genes; involved in the positive regulation of gluconeogenesis; regulated by Snf1p protein kinase; localized to the nucleus	0	1	0	0	1	0
Gat1p	Substrate utilization	Transcriptional activator of genes involved in nitrogen catabolite repression; contains a GATA-1-type zinc finger DNA-binding motif; activity and localization regulated by nitrogen limitation and Ure2p	0	0	1	0	0	0
Yap1p	stress	Basic leucine zipper (bZIP) transcription factor required for oxidative stress tolerance; activated by H2O2 through the multistep formation of disulfide bonds and transit from the cytoplasm to the nucleus; mediates resistance to cadmium	0	0	1	1	0	0
Gcr1p	Substrate utilization	Transcriptional activator of genes involved in glycolysis; DNA-binding protein that interacts and functions with the transcriptional activator Gcr2p	1	1	1	1	1	1
Azf1p	Substrate utilization	Zinc-finger transcription factor, involved in induction of CLN3 transcription in response to glucose; genetic and physical interactions indicate a possible role in mitochondrial transcription or genome maintenance	0	0	1	0	0	0
Rds1p	stress	Zinc cluster transcription factor involved in conferring resistance to cycloheximide	0	0	1	0	0	1
Upc2p	other	Sterol regulatory element binding protein, induces transcription of sterol biosynthetic genes and of DAN/TIR gene products; Ecm22p homolog; relocates from intracellular membranes to perinuclear foci on sterol depletion	0	0	1	1	0	0
Abf1p	other	DNA binding protein with possible chromatin-reorganizing activity involved in transcriptional activation, gene silencing, and DNA replication and repair	1	1	1	1	1	1
Mot2p	other	Subunit of the CCR4-NOT complex, which has roles in transcription regulation, mRNA degradation, and post-transcriptional modifications; with Ubc4p, ubiquitinates nascent polypeptide-associated complex subunits and histone demethyase Jhd2p	1	0	1	1	1	0
Mot3p	stress	Nuclear transcription factor with two Cys2-His2 zinc fingers; involved in repression of a subset of hypoxic genes by Rox1p, repression of several DAN/TIR genes during aerobic growth, and repression of ergosterol biosynthetic genes; can form the [MOT3+] prion	1	1	1	1	1	1
Mal63p	other	MAL-activator protein	1	1	1	1	1	1
Msn4p	stress	Transcriptional activator related to Msn2p; activated in stress conditions, which results in translocation from the cytoplasm to the nucleus; binds DNA at stress response elements of responsive genes, inducing gene expression	1	1	1	1	1	1
Stb4p	other	Protein that binds Sin3p in a two-hybrid assay; contains a Zn(II)2Cys6 zinc finger domain characteristic of DNA-binding proteins; computational analysis suggests a role in regulation of expression of genes encoding transporters	1	0	0	0	1	0
Stb5p	stress	Transcription factor, involved in regulating multidrug resistance and oxidative stress response; forms a heterodimer with Pdr1p; contains a Zn(II)2Cys6 zinc finger domain that interacts with a pleiotropic drug resistance element in vitro	1	1	1	1	1	1
Hcm1p	cell division	Forkhead transcription factor that drives S-phase specific expression of genes involved in chromosome segregation, spindle dynamics, and budding; suppressor of calmodulin mutants with specific SPB assembly defects; telomere maintenance role	0	0	0	0	1	0
Ndt80p	cell division	Meiosis-specific transcription factor required for exit from pachytene and for full meiotic recombination; activates middle sporulation genes; competes with Sum1p for binding to promoters containing middle sporulation elements (MSE)	1	0	0	1	0	1
Pho4p	Substrate utilization	Basic helix-loop-helix (bHLH) transcription factor of the myc-family; activates transcription cooperatively with Pho2p in response to phosphate limitation; binding to 'CACGTG' motif is regulated by chromatin restriction, competitive binding of Cbf1p to the same DNA binding motif and cooperation with Pho2p,; function is regulated by phosphorylation at multiple sites and by phosphate availability	1	1	1	1	1	1
Hac1p	stress	Basic leucine zipper (bZIP) transcription factor (ATF/CREB1 homolog) that regulates the unfolded protein response, via UPRE binding, and membrane biogenesis; ER stress-induced splicing pathway facilitates efficient Hac1p synthesis	1	1	1	1	1	1
Mig1p	Substrate utilization	Transcription factor involved in glucose repression; sequence specific DNA binding protein containing two Cys2His2 zinc finger motifs; regulated by the SNF1 kinase and the GLC7 phosphatase	1	1	1	1	1	1
Xbp1p	stress	Transcriptional repressor that binds to promoter sequences of the cyclin genes, CYS3, and SMF2; expression is induced by stress or starvation during mitosis, and late in meiosis; member of the Swi4p/Mbp1p family; potential Cdc28p substrate	1	1	1	1	1	1
Gcn4p	activates transcription of amino acid	Basic leucine zipper (bZIP) transcriptional activator of amino acid biosynthetic genes in response to amino acid starvation; expression is tightly regulated at both the transcriptional and translational levels	1	1	1	1	0	1
Com2p	stress	Protein of unknown function; transcription is regulated by Haa1p, Sok2p and Zap1p transcriptional activators; the C. Albicans homolog (MNL1) plays a role in adaptation to stress	1	1	1	1	1	1
Aft2p	stress	Iron-regulated transcriptional activator; activates genes involved in intracellular iron use and required for iron homeostasis and resistance to oxidative stress; similar to Aft1p	0	1	1	0	0	1
Gal4p	Substrate utilization	DNA-binding transcription factor required for the activation of the GAL genes in response to galactose; repressed by Gal80p and activated by Gal3p	1	0	1	1	1	1
Put3p	activates transcription of amino acid	Transcriptional activator of proline utilization genes, constitutively binds PUT1 and PUT2 promoter sequences and undergoes a conformational change to form the active state; has a Zn(2)-Cys(6) binuclear cluster domain	0	0	1	0	1	1
Rph1p	other	JmjC domain-containing histone demethylase; specifically demethylates H3K36 tri- and dimethyl modification states; associates with actively transcribed (RNA polymerase II) regions in vivo and specifically targets H3K36 in its trimethylation state as its substrate; transcriptional repressor of PHR1; Rph1p phosphorylation during DNA damage is under control of the MEC1-RAD53 pathway	1	1	1	1	1	1
War1p	other	Homodimeric Zn2Cys6 zinc finger transcription factor; binds to a weak acid response element to induce transcription of PDR12 and FUN34, encoding an acid transporter and a putative ammonia transporter, respectively	1	0	1	1	0	1
Rgt1p	Substrate utilization	Glucose-responsive transcription factor that regulates expression of several glucose transporter (HXT) genes in response to glucose; binds to promoters and acts both as a transcriptional activator and repressor	1	1	1	1	1	1
Bas1p	activates transcription of amino acid	Myb-related transcription factor involved in regulating basal and induced expression of genes of the purine and histidine biosynthesis pathways; also involved in regulation of meiotic recombination at specific genes	0	0	1	1	0	1
Aft1p	other	Transcription factor involved in iron utilization and homeostasis; binds the consensus site PyPuCACCCPu and activates the expression of target genes in response to changes in iron availability	0	1	0	0	0	1
Cbf1p	cell division	Dual function helix-loop-helix protein; binds the motif CACRTG present at several sites including MET gene promoters and centromere DNA element I (CDEI); affects nucleosome positioning at this motif; associates with other transcription factors such as Met4p and Isw1p to mediate transcriptional activation or repression; associates with kinetochore proteins and required for efficient chromosome seg…	1	1	1	0	1	1
Ace2p	cell division	Transcription factor that activates genes required for cytokinesis; phosphorylation by Cbk1p blocks nuclear exit of Ace2p during the M-to-G1 transition, causing its specific localization to daughter cell nuclei; phosphorylation by Cdc28p and Pho85p prevents nuclear import during cell cycle phases other than cytokinesis; part of the RAM network that regulates cellular polarity and morphogenesis	1	0	1	1	0	1
Znf1p	stress	Putative zinc cluster protein that contains a DNA binding domain; null mutant sensitive to calcofluor white, low osmolarity and heat, suggesting a role for YFL052Wp in cell wall integrity	0	1	1	0	1	1
Mcm1p	other	Transcription factor involved in cell-type-specific transcription and pheromone response; plays a central role in the formation of both repressor and activator complexes	1	1	1	0	1	1
Skn7p	stress	Nuclear response regulator and transcription factor; physically interacts with the Tup1-Cyc8 complex and recruits Tup1p to its targets; part of a branched two-component signaling system; required for optimal induction of heat-shock genes in response to oxidative stress; involved in osmoregulation	1	1	1	1	1	1
Mig2p	Substrate utilization	Protein containing zinc fingers, involved in repression, along with Mig1p, of SUC2 (invertase) expression by high levels of glucose; binds to Mig1p-binding sites in SUC2 promoter	1	0	1	1	1	1
Fkh2p	cell division	Forkhead family transcription factor with a major role in the expression of G2/M phase genes; positively regulates transcriptional elongation; negative role in chromatin silencing at HML and HMR; substrate of the Cdc28p/Clb5p kinase	1	1	1	1	1	1
Lys14p	activates transcription of amino acid	Transcriptional activator involved in regulation of genes of the lysine biosynthesis pathway; requires 2-aminoadipate semialdehyde as co-inducer	0	0	0	0	1	0
Ime1p	cell division	Master regulator of meiosis that is active only during meiotic events, activates transcription of early meiotic genes through interaction with Ume6p, degraded by the 26S proteasome following phosphorylation by Ime2p	0	0	0	0	1	0
Ppr1p	activates transcription of amino acid	Zinc finger transcription factor containing a Zn(2)-Cys(6) binuclear cluster domain, positively regulates transcription of genes involved in uracil biosynthesis; activity may be modulated by interaction with Tup1p	1	1	0	0	1	1
Met31p	activates transcription of amino acid	Zinc-finger DNA-binding protein, involved in transcriptional regulation of the methionine biosynthetic genes, similar to Met32p	0	0	0	0	0	1
Tea1p	other	Ty1 enhancer activator required for full levels of Ty enhancer-mediated transcription; C6 zinc cluster DNA-binding protein	0	0	1	0	1	1
Cat8p	Substrate utilization	Zinc cluster transcriptional activator necessary for derepression of a variety of genes under non-fermentative growth conditions, active after diauxic shift, binds carbon source responsive elements	0	1	0	0	1	0
Pdr8p	Substrate utilization	Transcription factor; targets include ATP-binding cassette (ABC) transporters, major facilitator superfamily transporters, and other genes involved in the pleiotropic drug resistance (PDR) phenomenon	0	1	0	0	1	0
Fkh1p	cell division	Forkhead family transcription factor with a minor role in the expression of G2/M phase genes; negatively regulates transcriptional elongation; positive role in chromatin silencing at HML and HMR; regulates donor preference during switching	1	1	1	1	1	1
Ash1p	other	Zinc-finger inhibitor of HO transcription; mRNA is localized and translated in the distal tip of anaphase cells, resulting in accumulation of Ash1p in daughter cell nuclei and inhibition of HO expression; potential Cdc28p substrate	1	1	1	1	1	1
Yrr1p	other	Zn2-Cys6 zinc-finger transcription factor that activates genes involved in multidrug resistance; paralog of Yrm1p, acting on an overlapping set of target genes	1	0	1	1	0	1
Pip2p	stress	Autoregulatory oleate-specific transcriptional activator of peroxisome proliferation, contains Zn(2)-Cys(6) cluster domain, forms heterodimer with Oaf1p, binds oleate response elements (OREs), activates beta-oxidation genes	1	0	1	0	1	1
Cup2p	stress	Copper-binding transcription factor; activates transcription of the metallothionein genes CUP1-1 and CUP1-2 in response to elevated copper concentrations	1	0	1	1	1	1
Swi5p	cell division	Transcription factor that activates transcription of genes expressed at the M/G1 phase boundary and in G1 phase; localization to the nucleus occurs during G1 and appears to be regulated by phosphorylation by Cdc28p kinase	1	0	1	1	0	1
Stp2p	activates transcription of amino acid	Transcription factor, activated by proteolytic processing in response to signals from the SPS sensor system for external amino acids; activates transcription of amino acid permease genes	0	1	1	1	1	1
Haa1p	stress	Transcriptional activator involved in the transcription of TPO2, YRO2, and other genes putatively encoding membrane stress proteins; involved in adaptation to weak acid stress	1	1	1	1	1	1
Adr1p	Substrate utilization	Carbon source-responsive zinc-finger transcription factor, required for transcription of the glucose-repressed gene ADH2, of peroxisomal protein genes, and of genes required for ethanol, glycerol, and fatty acid utilization	0	1	0	0	1	0
Rim101p	Substrate utilization	Transcriptional repressor involved in response to pH and in cell wall construction; required for alkaline pH-stimulated haploid invasive growth and sporulation; activated by proteolytic processing; similar to A. nidulans PacC	0	1	0	1	1	0
Hap1p	Substrate utilization	Zinc finger transcription factor involved in the complex regulation of gene expression in response to levels of heme and oxygen; the S288C sequence differs from other strain backgrounds due to a Ty1 insertion in the carboxy terminus	1	1	1	0	1	1
Rtg3p	Substrate utilization	Basic helix-loop-helix-leucine zipper (bHLH/Zip) transcription factor that forms a complex with another bHLH/Zip protein, Rtg1p, to activate the retrograde (RTG) and TOR pathways	1	1	1	1	1	1
Pdr3p	other	Transcriptional activator of the pleiotropic drug resistance network, regulates expression of ATP-binding cassette (ABC) transporters through binding to cis-acting sites known as PDREs (PDR responsive elements)	1	0	0	0	0	0
Leu3p	activates transcription of amino acid	Zinc-finger transcription factor that regulates genes involved in branched chain amino acid biosynthesis and ammonia assimilation; positively regulated by alpha-isopropylmalate, an intermediate in leucine biosynthesis	1	1	0	1	1	0
Cst6p	Substrate utilization	Basic leucine zipper (bZIP) transcription factor of the ATF/CREB family, proposed to be a regulator of oleate responsive genes; involved in utilization of non-optimal carbon sources and chromosome stability	0	0	0	0	0	1
Tda9p	Substrate utilization	DNA-binding protein, putative transcription factor; green fluorescent protein (GFP)-fusion protein localizes to the nucleus; null mutant is sensitive to expression of the top1-T722A allele; not an essential gene	1	0	1	1	0	1
Gln3p	Substrate utilization	Transcriptional activator of genes regulated by nitrogen catabolite repression (NCR), localization and activity regulated by quality of nitrogen source	0	0	1	0	0	0
Mbp1p	cell division	Transcription factor involved in regulation of cell cycle progression from G1 to S phase, forms a complex with Swi6p that binds to MluI cell cycle box regulatory element in promoters of DNA synthesis genes	0	1	0	1	0	0
Swi4p	cell division	DNA binding component of the SBF complex (Swi4p-Swi6p), a transcriptional activator that in concert with MBF (Mbp1-Swi6p) regulates late G1-specific transcription of targets including cyclins and genes required for DNA synthesis and repair	0	1	0	0	0	1
Nrg2p	Substrate utilization	Transcriptional repressor that mediates glucose repression and negatively regulates filamentous growth; has similarity to Nrg1p	0	1	0	0	0	0
Gzf3p	Substrate utilization	GATA zinc finger protein and Dal80p homolog that negatively regulates nitrogen catabolic gene expression by competing with Gat1p for GATA site binding; function requires a repressive carbon source; dimerizes with Dal80p and binds to Tor1p	0	0	1	0	0	0
Crz1p	Substrate utilization	Transcription factor that activates transcription of genes involved in stress response; nuclear localization is positively regulated by calcineurin-mediated dephosphorylation	1	1	1	0	1	1
Hsf1p	stress	Trimeric heat shock transcription factor, activates multiple genes in response to stresses that include hyperthermia; recognizes variable heat shock elements (HSEs) consisting of inverted NGAAN repeats; posttranslationally regulated	0	1	0	1	0	0
Rox1p	stress	Heme-dependent repressor of hypoxic genes; contains an HMG domain that is responsible for DNA bending activity	1	1	1	1	1	1
Met32p	Substrate utilization	Zinc-finger DNA-binding protein, involved in transcriptional regulation of the methionine biosynthetic genes, similar to Met31p	0	0	0	0	0	1
Pdr1p	other	Zinc cluster protein that is a master regulator involved in recruiting other zinc cluster proteins to pleiotropic drug response elements (PDREs) to fine tune the regulation of multidrug resistance genes	1	0	0	0	0	0
Arg81p	activates transcription of amino acid	Zinc-finger transcription factor of the Zn(2)-Cys(6) binuclear cluster domain type, involved in the regulation of arginine-responsive genes; acts with Arg80p and Arg82p	1	1	0	0	0	0
Cha4p	activates transcription of amino acid	DNA binding transcriptional activator, mediates serine/threonine activation of the catabolic L-serine (L-threonine) deaminase (CHA1); Zinc-finger protein with Zn[2]-Cys[6] fungal-type binuclear cluster domain	0	1	1	0	1	1
Tec1p	other	Transcription factor required for full Ty1 expression, Ty1-mediated gene activation, and haploid invasive and diploid pseudohyphal growth; TEA/ATTS DNA-binding domain family member	1	1	1	1	1	1
Nrg1p	Substrate utilization	Transcriptional repressor that recruits the Cyc8p-Tup1p complex to promoters; mediates glucose repression and negatively regulates a variety of processes including filamentous growth and alkaline pH response	1	1	1	1	1	1
Gsm1p	other	Putative zinc cluster protein of unknown function; proposed to be involved in the regulation of energy metabolism, based on patterns of expression and sequence analysis	0	1	1	1	1	1
Ste12p	cell division	Transcription factor that is activated by a MAP kinase signaling cascade, activates genes involved in mating or pseudohyphal/invasive growth pathways; cooperates with Tec1p transcription factor to regulate genes specific for invasive growth	0	0	0	0	1	1
Stp1p	activates transcription of amino acid	Transcription factor, undergoes proteolytic processing by SPS (Ssy1p-Ptr3p-Ssy5p)-sensor component Ssy5p in response to extracellular amino acids; activates transcription of amino acid permease genes and may have a role in tRNA processing	0	1	1	0	1	1
Rtg1p	other	Transcription factor (bHLH) involved in interorganelle communication between mitochondria, peroxisomes, and nucleus	1	1	1	0	1	1

## Sheet: Table S2
Table S2 SNPs of ScLAC genes with 20R-7-F01 as reference
Laccase gene	15R-5-ZF01	24R-3-F01	24R-3-ZF01	6R-2-F01	6R-2-ZF01	CFCC_7252	CFCC_86625	Hom2-8	MF	207	225DK	227DK	MCCC_3A00233
ScLAC1	69	69	69	69	69	173	20	189	114	48	151	148	71
ScLAC2	123	0	128	148	107	320	193	160	93	133	265	254	207
ScLAC3	400	433	388	365	412	613	345	397	338	368	275	496	369
ScLAC4	94	94	94	0	87	141	97	141	175	105	146	111	121
SCLAC5	156	156	156	156	156	271	169	174	168	144	227	239	208
SCLAC6	151	156	152	157	155	133	133	173	743	151	198	235	135

## Sheet: Table S3
Table S3 nonsynonymous SNV of ScLAC genes with 20R-7-F01 as reference
Laccase gene	15R-5-ZF01	24R-3-F01	24R-3-ZF01	6R-2-F01	6R-2-ZF01	CFCC_7252	CFCC_86625	Hom2-8	MF	207	225DK	227DK	MCCC_3A00233
ScLAC1	13	13	13	13	13	18	5	15	16	9	22	16	13
ScLAC2	21	0	30	31	27	44	25	25	9	23	45	46	29
ScLAC3	50	57	53	51	52	74	63	50	44	48	51	74	63
ScLAC4	7	7	7	0	5	14	7	16	16	6	14	11	10
SCLAC5	4	4	4	4	4	25	16	6	6	3	20	10	19
SCLAC6	3	3	3	3	3	1	4	6	11	2	11	7	3

## Sheet: Table S4
Table S4 Different Expression of ScLACs genes
Laccase name	CoalO	CoalWO	foldChange(CoalWO/CoalO)	log2FoldChange(CoalWO/CoalO)	pval(CoalWO/CoalO)	LigO	LigWO	foldChange(LigWO/LigO)	log2FoldChange(LigWO/LigO)	pval(LigWO/LigO)
ScLAC5	2712.58	6723.55	2.47865	1.30956	0.000884644	1811.38	6886.6	3.80186	1.9267	2.69071e-05
ScLAC6	31.6155	66.4895	2.10307	1.0725	0.0449756	10.6763	32.5313	3.04706	1.60742	0.037152
ScLAC1	241.59	53.5839	0.221797	-2.17269	0.000306324	971.645	47.1911	0.0485682	-4.36384	1.27794e-19
ScLAC2	181.764	267.951	1.47417	0.559898	0.147358	163.424	245.766	1.50386	0.588673	0.257879
ScLAC3	777.224	988.862	1.2723	0.34744	0.348807	439.396	564.175	1.28398	0.36062	0.321526
ScLAC4	39.9762	50.9934	1.27559	0.351168	0.454869	96.4179	14.8769	0.154296	-2.69623	8.05056e-06
